# Supplementary material for: Cohort Profile: A Descriptive Analysis of Patients Aged 75 Years and Older with Public Health Coverage in Madrid at Baseline, Including a 5-Year Preobservational Period (2015–2019)
Source: J Clin Med. 2026 Jan 10;15(2):571. doi: 10.3390/jcm15020571 (PMC12841762; doi:10.3390/jcm15020571)
Supplement: Supplementary file 1 [file jcm-15-00571-s001.zip]

Archive with 1 entries (1 files):
- jcm-4027974-supplementary.pdf
